# Supplementary material for: Starfish-Derived Extracts Enhance Mitophagy and Suppress Senescence-Associated Markers in Human Dermal Fibroblasts
Source: Mar Drugs. 2025 Oct 27;23(11):418. doi: 10.3390/md23110418 (PMC12653857; doi:10.3390/md23110418)
Supplement: Supplementary file 1 [file marinedrugs-23-00418-s001.zip]

Archive with 1 entries (1 files):
- marinedrugs-3877893-supplementary.xlsx
