# Supplementary material for: Starfish-Derived Extracts Enhance Mitophagy and Suppress Senescence-Associated Markers in Human Dermal Fibroblasts
Source: Mar Drugs. 2025 Oct 27;23(11):418. doi: 10.3390/md23110418 (PMC12653857; doi:10.3390/md23110418)
Supplement: Supplementary file 1 [file marinedrugs-23-00418-s001.zip › marinedrugs-3877893-supplementary.xlsx]

## Sheet: Asterina pectinifera
Tags	Checked	Name	Formula	Annot. Source: Predicted Compositions	Annot. Source: mzCloud Search	Annot. Source: ChemSpider Search	Annot. Source: MassList Search	Annot. DeltaMass [ppm]	Calc. MW	m/z	RT [min]	Area (Max.)	# ChemSpider Results	# mzCloud Results	mzCloud Best Match	mzCloud Best Match Confidence	Mass Defect: Kendrick MD [C2 F4]	Mass Defect: Kendrick MD [C2 F3 O]	Mass Defect: Kendrick MD [C2 H4]	Mass Defect: Kendrick MD [C3 H6]	Mass Defect: Kendrick MD [C8 H8]	Mass List Match: EFS HRAM Compound Database	MS2	Reference Ion	Area: ST_Terina.raw (F4)	Peak Rating (Max.)	Peak Rating: ST_Terina.raw (F4)
	FALSE	Phenyl N-methylphosphorodiamidate	C7 H11 N2 O2 P	Full match	No results	Full match	No results	2.73	186.056	187.064	0.693	1.09691e+07	2	0			0.207524	0.156965	0.848569	0.848569	0.944397	No matches found	DDA for preferred ion	[M+H]+1	1.09691e+07	6.3	6.3
	FALSE	1,2,3-Thiadiazole-4-carbohydrazide	C3 H4 N4 O S	Full match	No results	Full match	No results	-3.22	144.01	145.017	0.701	1.40981e+07	10	0			0.579124	0.53999	0.849315	0.849315	0.923487	No matches found	DDA for preferred ion	[M+H]+1	1.40981e+07	6.3	6.3
	FALSE	Choline	C5 H13 N O	Full match	Full match	Partial match	No results	-0.48	103.1	104.107	0.809	3.76439e+08	78	1	100	10	0.0751877	0.0471711	0.984542	0.984542	0.0376436	No matches found	DDA for preferred ion	[M+H]+1	3.76439e+08	7.8	7.8
	FALSE	1,1′-(2,3-Dihydroxy-1,4-dioxo-1,4-butanediyl)bis(1,2-triazadien-2-ium)	C4 H6 N6 O4	Full match	No results	Not the top hit	No results	2.16	202.045	203.053	0.842	8.86427e+06	3	0			0.0378102	0.982906	0.819882	0.819882	0.923945	No matches found	DDA for preferred ion	[M+H]+1	8.86427e+06	8.2	8.2
	FALSE	Erythorbic acid	C6 H8 O6	Full match	No results	Full match	No results	0.35	176.032	177.039	0.886	2.53559e+08	44	0			0.28296	0.235124	0.83559	0.83559	0.926255	No matches found	DDA for preferred ion	[M+H]+1	2.53559e+08	8.9	8.9
	FALSE	2,3-Pentadienedioic acid	C5 H4 O4	Full match	No results	Full match	No results	0.47	128.011	129.018	0.886	2.14666e+07	27	0			0.739004	0.704217	0.86808	0.86808	0.934012	No matches found	DDA for preferred ion	[M+H]+1	2.14666e+07	5.5	5.5
	FALSE	Anilic Acid	C6 H4 O4	Full match	No results	Full match	No results	0.43	140.011	141.018	0.886	1.56272e+08	19	0			0.619762	0.581715	0.854681	0.854681	0.926793	No matches found	DDA for preferred ion	[M+H]+1	1.56272e+08	8.9	8.9
	FALSE	N~2~-Acetyl-3-[(2,4-dinitrophenyl)disulfanyl]-N-methylalaninamide	C12 H14 N4 O6 S2	Full match	No results	Not the top hit	No results	-4.36	374.034	375.041	0.889	1.90665e+07	4	0			0.317158	0.215517	0.616192	0.616192	0.808838	No matches found	DDA for preferred ion	[M+H]+1	1.90665e+07	8.3	8.3
	FALSE	N-(tert-Butoxycarbonyl)-L-valinol	C10 H21 N O3	Full match	No results	Full match	No results	0.24	203.152	204.159	0.907	5.90978e+06	56	0			0.133518	0.0783127	0.925351	0.925351	0.0299841	No matches found	DDA for preferred ion	[M+H]+1	5.90978e+06	6	6
	FALSE	Dipropylene glycol dimethyl ether	C8 H18 O3	Full match	Full match	Partial match	No results	0.28	162.126	185.115	8.421	3.43709e+08	79	1	89.6	87	0.514636	0.47058	0.944609	0.944609	0.0281116	No matches found	DDA for preferred ion	[M+Na]+1	3.43709e+08	5.7	5.7
	FALSE	Butane-1,2,3-triol	C4 H10 O3	Full match	No results	Full match	No results	0.09	106.063	107.07	8.43	8.40515e+07	26	0			0.00908051	0.980259	0.944572	0.944572	0.9992	No matches found	DDA for preferred ion	[M+H]+1	8.40515e+07	5.1	5.1
	FALSE	DIHYDROXYETHYL LAURAMINE OXIDE	C16 H35 N O3	Full match	No results	Full match	No results	0.99	289.262	290.269	8.934	4.79044e+06	5	0			0.387652	0.309047	0.938986	0.938986	0.0879706	No matches found	DDA for preferred ion	[M+H]+1	4.79044e+06	6.5	6.5
	FALSE	N,N-Bis(2-hydroxyethyl)dodecanamide	C16 H33 N O3	Full match	No results	Full match	No results	0.98	287.246	288.254	9.312	7.23552e+06	21	0			0.392026	0.313969	0.925581	0.925581	0.0735276	No matches found	DDA for preferred ion	[M+H]+1	7.23552e+06	7.1	7.1
	FALSE	5-Pentylresorcinol	C11 H16 O2	Full match	No results	Full match	No results	0.64	180.115	181.122	9.584	1.34269e+07	582	0			0.325383	0.276438	0.914026	0.914026	0.00679398	No matches found	DDA for preferred ion	[M+H]+1	1.34269e+07	6.8	6.8
	FALSE	N,N-Bis(2-hydroxyethyl)dodecanamide	C16 H33 N O3	Full match	No results	Full match	No results	0.87	287.246	288.254	9.729	9.21244e+06	21	0			0.391996	0.313939	0.925551	0.925551	0.0734971	No matches found	DDA for preferred ion	[M+H]+1	9.21244e+06	7.1	7.1
	FALSE	DIHYDROXYETHYL LAURAMINE OXIDE	C16 H35 N O3	Full match	No results	Full match	No results	1.2	289.262	290.269	9.925	7.63402e+06	5	0			0.387713	0.309108	0.939047	0.939047	0.0880316	No matches found	DDA for preferred ion	[M+H]+1	7.63402e+06	7.1	7.1
	FALSE	N,N-Bis(2-hydroxyethyl)dodecanamide	C16 H33 N O3	Full match	No results	Full match	No results	0.98	287.246	288.254	10.186	9.22585e+06	21	0			0.392026	0.313969	0.925581	0.925581	0.0735276	No matches found	DDA for preferred ion	[M+H]+1	9.22585e+06	7.1	7.1
	FALSE	3-oxoindane-1-carboxylic acid	C10 H8 O3	Full match	Full match	Partial match	No results	0.29	176.047	177.055	10.239	2.38414e+07	169	2	60.8	8	0.298054	0.250215	0.850819	0.850819	0.941492	No matches found	DDA for preferred ion	[M+H]+1	2.38414e+07	9.3	9.3
	FALSE	2-Hydroxybicyclo[4.2.0]octa-1,3,5-triene-7,8-dione	C8 H4 O3	Full match	No results	Full match	No results	0.27	148.016	149.023	10.241	3.49758e+07	6	0			0.545284	0.505062	0.850808	0.850808	0.927044	No matches found	DDA for preferred ion	[M+H]+1	3.49758e+07	5.9	5.9
	FALSE	Diethyl phthalate	C12 H14 O4	Full match	Full match	Full match	No results	0.68	222.089	245.079	10.243	2.03634e+07	636	2	96	9.8	0.882511	0.82216	0.841372	0.841372	0.955759	No matches found	DDA for preferred ion	[M+Na]+1	2.03634e+07	7.2	7.2
	FALSE	1,1′-(Octylimino)dipropan-2-ol	C14 H31 N O2	Full match	No results	Full match	No results	0.48	245.236	246.243	10.284	2.90451e+07	8	0			0.79875	0.732109	0.961764	0.961764	0.0880728	No matches found	DDA for preferred ion	[M+H]+1	2.90451e+07	9.1	9.1
	FALSE	DIHYDROXYETHYL LAURAMINE OXIDE	C16 H35 N O3	Full match	No results	Full match	No results	0.99	289.262	290.269	10.36	1.17237e+07	5	0			0.387652	0.309047	0.938986	0.938986	0.0879706	No matches found	DDA for preferred ion	[M+H]+1	1.17237e+07	7.4	7.4
	FALSE	2,2,6,6-Tetramethyl-1-piperidinol (TEMPO)	C9 H19 N O	Full match	Full match	Full match	No results	0.52	157.147	158.154	10.46	1.94104e+07	232	2	93.9	9.7	0.585216	0.542512	0.971273	0.971273	0.0522119	No matches found	DDA for preferred ion	[M+H]+1	1.94104e+07	7.2	7.2
	FALSE	DIHYDROXYETHYL LAURAMINE OXIDE	C16 H35 N O3	Full match	No results	Full match	No results	0.99	289.262	290.269	10.685	8.56392e+06	5	0			0.387652	0.309047	0.938986	0.938986	0.0879706	No matches found	DDA for preferred ion	[M+H]+1	8.56392e+06	5.4	5.4
	FALSE	3-(1-Boc-4-piperidyl)-1-propanol	C13 H25 N O3	Full match	No results	Full match	No results	0.54	243.184	226.18	10.71	1.78395e+07	97	0			0.767117	0.701033	0.912032	0.912032	0.0372839	No matches found	DDA for preferred ion	[M+H-H2O]+1	1.78395e+07	8.3	8.3
	FALSE	N,N'-Dicyclohexylurea	C13 H24 N2 O	Full match	Full match	Full match	No results	0.67	224.189	225.196	10.739	6.37586e+07	66	1	97.7	9.9	0.961299	0.900378	0.93868	0.93868	0.0541486	No matches found	DDA for preferred ion	[M+H]+1	6.37586e+07	9.7	9.7
	FALSE	1-Aminocyclododecanecarboxylic acid	C13 H25 N O2	Full match	No results	Full match	No results	0.38	227.189	228.196	10.771	2.18001e+07	76	0			0.931096	0.86936	0.934934	0.934934	0.0519474	No matches found	DDA for preferred ion	[M+H]+1	2.18001e+07	8.3	8.3
	FALSE	elbanizine	C26 H31 N5 O2	Full match	No results	Full match	No results	-2.3	445.247	446.254	10.801	5.23745e+06	13	0			0.82244	0.701448	0.749583	0.749583	0.978908	No matches found	DDA for preferred ion	[M+H]+1	5.23745e+06	6	6
	FALSE	Benzophenone	C13 H10 O	Full match	Full match	Full match	Full match	0.6	182.073	183.081	10.823	2.12401e+07	66	3	98.8	9.9	0.264056	0.214579	0.869969	0.869969	0.963746	Single match found	DDA for preferred ion	[M+H]+1	2.12401e+07	7.2	7.2
	FALSE	5,5′-Methylenebis(1,3-dimethyl-1,3,5-triazinan-2-one)	C11 H22 N6 O2	Full match	No results	Full match	No results	1.74	270.181	271.188	10.925	1.46443e+07	3	0			0.496171	0.422752	0.879207	0.879207	0.0183638	No matches found	DDA for preferred ion	[M+H]+1	1.46443e+07	7.4	7.4
	FALSE	bis(2-chloropropyl) hydrogen phosphate	C6 H13 Cl2 O4 P	Full match	No results	Full match	No results	0.71	249.993	251	10.975	6.74661e+07	3	0			0.508907	0.440973	0.713883	0.713883	0.842642	No matches found	DDA for preferred ion	[M+H]+1	6.74661e+07	6.4	6.4
	FALSE	(4Z)-1,1,1-Trifluoro-4-hydroxy-4-pentadecen-2-one	C15 H25 F3 O2	Full match	No results	Full match	No results	-3.9	294.18	293.172	11.255	3.57741e+07	2	0			0.256326	0.176385	0.851033	0.851033	0.00255024	No matches found	DDA for preferred ion	[M-H]-1	3.57741e+07	9.7	9.7
	FALSE	2,2′-Oxybis(N,N-dibutylacetamide)	C20 H40 N2 O3	Full match	No results	Full match	No results	0.82	356.304	357.311	11.302	1.1136e+07	16	0			0.763676	0.666853	0.906332	0.906332	0.0898463	No matches found	DDA for preferred ion	[M+H]+1	1.1136e+07	4.1	4.1
	FALSE	2-Amino-1,3,4-octadecanetriol	C18 H39 N O3	Full match	Full match	Full match	No results	0.75	317.293	318.301	11.376	3.87655e+08	13	1	96.9	9.8	0.140365	0.0541429	0.938939	0.938939	0.102361	No matches found	DDA for preferred ion	[M+H]+1	3.87655e+08	7.3	7.3
	FALSE	laurylbetaine	C16 H33 N O2	Full match	No results	Full match	No results	1.38	271.252	272.259	11.378	4.81418e+08	65	0			0.556143	0.482432	0.948621	0.948621	0.0883295	No matches found	DDA for preferred ion	[M+H]+1	4.81418e+08	10	10
	FALSE	Laurixamine	C15 H33 N O	Full match	No results	Full match	No results	0.68	243.256	244.264	11.406	2.35241e+07	10	0			0.839199	0.773096	0.984757	0.984757	0.110046	No matches found	DDA for preferred ion	[M+H]+1	2.35241e+07	5.5	5.5
	FALSE	(2Z)-3-(Trifluoromethyl)-2-undecen-1-ol	C12 H21 F3 O	Full match	No results	Full match	No results	1.1	238.155	239.162	11.45	1.62145e+07	24	0			0.788224	0.723507	0.888784	0.888784	0.0114455	No matches found	DDA for preferred ion	[M+H]+1	1.62145e+07	4.7	4.7
	FALSE	DIHYDROXYETHYL LAURAMINE OXIDE	C16 H35 N O3	Full match	No results	Full match	No results	0.57	289.262	290.269	11.465	6.95592e+08	5	0			0.387531	0.308927	0.938864	0.938864	0.0878486	No matches found	DDA for preferred ion	[M+H]+1	6.95592e+08	9.5	9.5
	FALSE	N,N-Bis(2-hydroxyethyl)dodecanamide	C16 H33 N O3	Full match	No results	Full match	No results	0.87	287.246	288.254	11.471	1.22956e+08	21	0			0.391996	0.313939	0.925551	0.925551	0.0734971	No matches found	DDA for preferred ion	[M+H]+1	1.22956e+08	8.9	8.9
	FALSE	Lauryldimethylamine oxide	C14 H31 N O	Full match	No results	Full match	No results	0.3	229.241	230.248	11.475	1.28158e+09	23	0			0.962723	0.900429	0.98466	0.98466	0.10273	No matches found	DDA for preferred ion	[M+H]+1	1.28158e+09	10	10
	FALSE	Tridecylamine	C13 H29 N	Full match	No results	Full match	No results	0.6	199.23	200.237	11.506	1.6261e+07	24	0			0.250417	0.196278	0.00765663	0.00765663	0.11027	No matches found	DDA for preferred ion	[M+H]+1	1.6261e+07	7.4	7.4
	FALSE	Dodecylamine	C12 H27 N	Full match	Full match	Partial match	No results	0.53	185.214	186.222	11.556	5.93308e+07	32	4	98.9	9.9	0.374017	0.323686	0.00763593	0.00763593	0.103031	No matches found	DDA for preferred ion	[M+H]+1	5.93308e+07	9.7	9.7
	FALSE	2-(Bis(2-hydroxyethyl)amino)ethyl laurate	C18 H37 N O4	Full match	No results	Full match	No results	0.85	331.273	332.28	11.601	8.22706e+06	14	0			0.980762	0.890742	0.902636	0.902636	0.0732576	No matches found	DDA for preferred ion	[M+H]+1	8.22706e+06	7.1	7.1
	FALSE	(2-Octyl-1,3-dithiolan-4-yl)methanol	C12 H24 O S2	Full match	No results	Full match	No results	-1.18	248.127	231.123	11.616	3.85701e+07	3	0			0.660989	0.593562	0.849502	0.849502	0.9773	No matches found	DDA for preferred ion	[M+H-H2O]+1	3.85701e+07	4.2	4.2
	FALSE	spisulosine	C18 H39 N O	Full match	No results	Full match	No results	0.9	285.303	286.311	11.697	2.55575e+07	15	0			0.46843	0.390901	0.984849	0.984849	0.131795	No matches found	DDA for preferred ion	[M+H]+1	2.55575e+07	8.3	8.3
	FALSE	Decyl 4-hydroxy-3-methoxybenzoate	C18 H28 O4	Full match	No results	Full match	No results	0.95	308.199	309.206	11.897	1.36409e+07	61	0			0.136552	0.052801	0.854914	0.854914	0.0136515	No matches found	DDA for preferred ion	[M+H]+1	1.36409e+07	6.8	6.8
	FALSE	Benzenebutanoic acid,4-octyl-g-oxo-	C18 H26 O3	Full match	No results	Full match	No results	1.14	290.189	291.196	11.975	1.36368e+07	134	0			0.30499	0.226133	0.864496	0.864496	0.0139574	No matches found	DDA for preferred ion	[M+H]+1	1.36368e+07	7.4	7.4
	FALSE	2-Benzylcyclohexane-1,3-dione	C13 H14 O2	Full match	No results	Full match	No results	0.92	202.1	203.107	12	8.8999e+06	396	0			0.09135	0.0364309	0.873898	0.873898	0.97799	No matches found	DDA for preferred ion	[M+H]+1	8.8999e+06	4.9	4.9
	FALSE	N,N-Bis(2-hydroxyethyl)dodecanamide	C16 H33 N O3	Full match	No results	Full match	No results	0.98	287.246	288.254	12.017	5.51158e+07	21	0			0.392026	0.313969	0.925581	0.925581	0.0735276	No matches found	DDA for preferred ion	[M+H]+1	5.51158e+07	8.6	8.6
	FALSE	3,5-di-tert-Butyl-4-hydroxybenzaldehyde	C15 H22 O2	Full match	Full match	Partial match	No results	1.02	234.162	235.169	12.018	9.49505e+06	377	9	96.5	9.8	0.835404	0.771772	0.900749	0.900749	0.0213546	No matches found	DDA for preferred ion	[M+H]+1	9.49505e+06	4.9	4.9
	FALSE	Dodecylethanol amide	C14 H29 N O2	Full match	No results	Full match	No results	0.97	243.22	244.227	12.025	7.75749e+06	58	0			0.803244	0.737151	0.948481	0.948481	0.0737518	No matches found	DDA for preferred ion	[M+H]+1	7.75749e+06	5.4	5.4
	FALSE	1,4-Anhydro-6-O-dodecanoyl-2,3-bis-O-(2-hydroxyethyl)-D-glucitol	C22 H42 O8	Full match	No results	Full match	No results	1.29	434.289	457.278	12.089	2.82748e+07	9	0			0.973108	0.855093	0.803598	0.803598	0.0272779	No matches found	DDA for preferred ion	[M+Na]+1	2.82748e+07	7.5	7.5
	FALSE	Safingol	C18 H39 N O2	Full match	No results	Full match	No results	1.12	301.298	302.306	12.097	7.07789e+06	10	0			0.304487	0.222611	0.961984	0.961984	0.117168	No matches found	DDA for preferred ion	[M+H]+1	7.07789e+06	5.4	5.4
	FALSE	Ethyl (4-oxocyclohexyl)acetate	C10 H16 O3	Full match	No results	Full match	No results	0.56	184.11	185.117	12.289	4.22878e+07	620	0			0.28059	0.23056	0.904468	0.904468	0.999294	No matches found	DDA for preferred ion	[M+H]+1	4.22878e+07	8.6	8.6
	FALSE	Diisobutyl adipate	C14 H26 O4	Full match	Full match	Partial match	No results	0.72	258.183	259.191	12.289	1.55088e+08	161	3	94.4	83.1	0.617789	0.54763	0.895004	0.895004	0.0279818	No matches found	DDA for preferred ion	[M+H]+1	1.55088e+08	8.9	8.9
	FALSE	2,5-Bis(hydroxymethyl)furan	C6 H8 O3	Full match	No results	Full match	No results	0.4	128.047	129.055	12.289	1.60919e+07	245	0			0.775019	0.740223	0.904416	0.904416	0.970367	No matches found	DDA for preferred ion	[M+H]+1	1.60919e+07	6.3	6.3
	FALSE	2-{1-[2-Hydroxy-2-(3-nitrophenyl)ethyl]-1,2,3,6-tetrahydro-4-pyridinyl}-4H-1,3,4-thiadiazin-5(6H)-one	C16 H18 N4 O4 S	Full match	No results	Full match	No results	-0.67	362.105	363.112	12.353	8.90764e+06	13	0			0.506484	0.408084	0.700301	0.700301	0.886802	No matches found	DDA for preferred ion	[M+H]+1	8.90764e+06	7.1	7.1
	FALSE	4-Hydroxycoumarin	C9 H6 O3	Full match	Full match	Not the top hit	No results	0.66	162.032	163.039	12.354	1.18479e+07	53	3	92.1	9.6	0.42173	0.377699	0.850874	0.850874	0.934329	No matches found	DDA for preferred ion	[M+H]+1	1.18479e+07	7.9	7.9
	FALSE	2-Hydroxybicyclo[4.2.0]octa-1,3,5-triene-7,8-dione	C8 H4 O3	Full match	No results	Full match	No results	0.58	148.016	149.023	12.355	1.55498e+08	6	0			0.545329	0.505107	0.850854	0.850854	0.927089	No matches found	DDA for preferred ion	[M+H]+1	1.55498e+08	10	10
	FALSE	Diisobutylphthalate	C16 H22 O4	Full match	Full match	Partial match	Full match	0.85	278.152	279.159	12.356	2.26641e+08	248	5	98.6	9.9	0.388116	0.31253	0.841459	0.841459	0.984721	Multiple matches found	DDA for preferred ion	[M+H]+1	2.26641e+08	9.5	9.5
	FALSE	Ethyl 1-benzofuran-3-ylacetate	C12 H12 O3	Full match	No results	Full match	No results	0.75	204.079	205.086	12.356	1.12895e+08	460	0			0.0509156	0.995459	0.850921	0.850921	0.956032	No matches found	DDA for preferred ion	[M+H]+1	1.12895e+08	10	10
	FALSE	Tributyl citrate	C18 H32 O7	Full match	Full match	Full match	No results	1.33	360.215	361.223	12.428	2.35649e+07	18	2	97.4	9.9	0.635909	0.538023	0.813062	0.813062	0.99859	No matches found	DDA for preferred ion	[M+H]+1	2.35649e+07	9.3	9.3
	FALSE	Lauramine	C12 H25 N O	Full match	No results	Full match	No results	0.72	199.194	200.201	12.547	4.74011e+07	90	0			0.214417	0.160287	0.971336	0.971336	0.0739303	No matches found	DDA for preferred ion	[M+H]+1	4.74011e+07	9.1	9.1
	FALSE	1,1,1-Trifluoro-3-(4-piperidinylmethyl)-2-hexanone	C12 H20 F3 N O	Full match	No results	Full match	No results	-2.17	251.149	250.142	12.612	6.27649e+06	4	0			0.653543	0.585295	0.868716	0.868716	0.998071	No matches found	DDA for preferred ion	[M-H]-1	6.27649e+06	5.4	5.4
	FALSE	(2Z,5E)-2,5-Octadiene	C8 H14	Full match	No results	Full match	No results	0.36	110.11	111.117	12.688	8.73706e+06	145	0			0.0154576	0.985536	0.986641	0.986641	0.0433525	No matches found	DDA for preferred ion	[M+H]+1	8.73706e+06	6.5	6.5
	FALSE	ethylhexyl methacrylate	C12 H22 O2	Full match	No results	Full match	No results	1.12	198.162	199.169	12.691	1.26073e+07	656	0			0.193112	0.139263	0.940932	0.940932	0.0429956	No matches found	DDA for preferred ion	[M+H]+1	1.26073e+07	7.9	7.9
	FALSE	1,1,1-Trifluoro-3-(4-piperidinylmethyl)-2-hexanone	C12 H20 F3 N O	Full match	No results	Full match	No results	-1.99	251.149	250.142	12.744	1.00793e+07	6	0			0.653589	0.585341	0.868762	0.868762	0.998116	No matches found	DDA for preferred ion	[M-H]-1	1.00793e+07	7.9	7.9
	FALSE	1,2,3-Trifluoro-5-[4-(4-propylcyclohexyl)butyl]benzene	C19 H27 F3	Full match	No results	Full match	No results	-4.66	312.205	311.198	12.947	8.67689e+06	31	0			0.102723	0.0178838	0.856418	0.856418	0.0172195	No matches found	DDA for preferred ion	[M-H]-1	8.67689e+06	8.7	8.7
	FALSE	2-[(2-Aminoethyl)amino]dodecanoic acid	C14 H30 N2 O2	Full match	No results	Full match	No results	1.9	258.231	259.238	12.996	1.34756e+07	19	0			0.665236	0.595063	0.942874	0.942874	0.0758758	No matches found	DDA for preferred ion	[M+H]+1	1.34756e+07	5.2	5.2
	FALSE	Tridecanamide	C13 H27 N O	Full match	No results	Full match	No results	0.91	213.209	214.217	13.037	2.22398e+07	64	0			0.0908474	0.0329093	0.971387	0.971387	0.0812002	No matches found	DDA for preferred ion	[M+H]+1	2.22398e+07	6.6	6.6
	FALSE	Myristamide	C14 H29 N O	Full match	No results	Full match	No results	0.68	227.225	228.232	13.235	9.63373e+06	66	0			0.967187	0.905441	0.971346	0.971346	0.0883787	No matches found	DDA for preferred ion	[M+H]+1	9.63373e+06	6	6
	FALSE	2,3-dihydroxypropyl 12-methyltridecanoate	C17 H34 O4	Full match	Full match	Partial match	No results	0.96	302.246	325.235	13.35	1.54496e+07	27	1	90.4	88.3	0.242652	0.160519	0.908507	0.908507	0.0641788	No matches found	DDA for preferred ion	[M+Na]+1	1.54496e+07	7.9	7.9
	FALSE	(2E,4E)-N-Isobutyl-2,4-octadecadienamide	C22 H41 N O	Full match	No results	Full match	No results	1.15	335.319	336.326	13.432	6.94122e+06	20	0			0.987213	0.896093	0.944779	0.944779	0.117485	No matches found	DDA for preferred ion	[M+H]+1	6.94122e+06	6	6
	FALSE	4-{2-[(4E)-4-Nonen-1-yl]-1,3-dithian-2-yl}-1-butanol	C17 H32 O S2	Full match	No results	Full match	No results	-0.52	316.189	299.186	13.457	4.9463e+07	2	0			0.0473942	0.961472	0.836231	0.836231	0.999084	No matches found	DDA for preferred ion	[M+H-H2O]+1	4.9463e+07	6.4	6.4
	FALSE	Muscone	C16 H30 O	Full match	Full match	Full match	No results	0.63	238.23	239.237	13.77	1.33636e+07	127	1	57.9	37.3	0.862581	0.797844	0.963804	0.963804	0.0865041	No matches found	DDA for preferred ion	[M+H]+1	1.33636e+07	6.3	6.3
	FALSE	L-α-PALMITIN	C19 H38 O4	Full match	No results	Full match	No results	0.46	330.277	353.266	13.77	7.31141e+08	32	0			0.995276	0.905526	0.90837	0.90837	0.0784792	No matches found	DDA for preferred ion	[M+Na]+1	7.31141e+08	9.5	9.5
	FALSE	1-Aminocyclododecanecarboxylic acid	C13 H25 N O2	Full match	No results	Full match	No results	0.52	227.189	228.196	13.939	1.60778e+08	76	0			0.931127	0.86939	0.934964	0.934964	0.0519779	No matches found	DDA for preferred ion	[M+H]+1	1.60778e+08	5.7	5.7
	FALSE	Stearamide	C18 H37 N O	Full match	Full match	Partial match	No results	1.11	283.288	284.295	13.969	1.5665e+07	41	1	97.8	9.9	0.472864	0.395883	0.971505	0.971505	0.117413	No matches found	DDA for preferred ion	[M+H]+1	1.5665e+07	4.1	4.1
	FALSE	3-(Dodecylsulfanyl)-1,1,1-trifluoroacetone	C15 H27 F3 O S	Full match	No results	Full match	No results	-4.09	312.172	311.165	13.987	4.14516e+08	3	0			0.0702126	0.985382	0.823618	0.823618	0.984402	No matches found	DDA for preferred ion	[M-H]-1	4.14516e+08	7.3	7.3
	FALSE	Bis(2-ethylhexyl) phthalate	C24 H38 O4	Full match	Full match	Not the top hit	Full match	0.73	390.277	391.285	14.048	3.78837e+08	68	9	99.7	70.2	0.399201	0.293146	0.841505	0.841505	0.0425172	Single match found	DDA for preferred ion	[M+H]+1	3.78837e+08	9.5	9.5
	FALSE	2-Hydroxybicyclo[4.2.0]octa-1,3,5-triene-7,8-dione	C8 H4 O3	Full match	No results	Full match	No results	0.48	148.016	149.023	14.049	4.20285e+07	6	0			0.545314	0.505092	0.850838	0.850838	0.927074	No matches found	DDA for preferred ion	[M+H]+1	4.20285e+07	5.3	5.3
	FALSE	Icosanamide	C20 H41 N O	Full match	No results	Full match	No results	0.94	311.319	312.326	14.305	1.52292e+07	49	0			0.225605	0.141006	0.971486	0.971486	0.131831	No matches found	DDA for preferred ion	[M+H]+1	1.52292e+07	7.9	7.9
	FALSE	Erucamide	C22 H43 N O	Full match	Full match	Full match	No results	0.26	337.335	338.342	14.352	9.97714e+08	25	1	92.2	92.1	0.982541	0.890872	0.957882	0.957882	0.131626	No matches found	DDA for preferred ion	[M+H]+1	9.97714e+08	7.8	7.8
	FALSE	Diisodecyl phthalate	C28 H46 O4	Full match	Full match	Full match	No results	0.68	446.34	447.347	14.505	2.52885e+08	42	1	95.8	9.8	0.904739	0.783449	0.841524	0.841524	0.0714109	No matches found	DDA for preferred ion	[M+H]+1	2.52885e+08	7.3	7.3
	FALSE	1-(3,7,11,15-Tetramethylhexadecanoyl)pyrrolidine	C24 H47 N O	Full match	No results	Full match	No results	0.85	365.366	366.373	14.59	1.45914e+07	4	0			0.735519	0.636234	0.958103	0.958103	0.146285	No matches found	DDA for preferred ion	[M+H]+1	1.45914e+07	6.3	6.3
	FALSE	Diisodecyl phthalate	C28 H46 O4	Full match	Full match	Full match	No results	1.04	446.34	447.347	14.659	1.33342e+08	41	1	84.1	9.2	0.904899	0.783609	0.841685	0.841685	0.0715726	No matches found	DDA for preferred ion	[M+H]+1	1.33342e+08	4	4
	FALSE	N,N′-ETHYLENEBISPALMITAMIDE	C34 H68 N2 O2	Full match	No results	Full match	No results	0.34	536.528	537.536	15.155	1.69827e+07	9	0			0.196909	0.0511116	0.929169	0.929169	0.205508	No matches found	DDA for preferred ion	[M+H]+1	1.69827e+07	6.6	6.6
	FALSE	Octadecyl 3-(3,5-di-tert-butyl-4-hydroxyphenyl)propionate	C35 H62 O3	Full match	Full match	Full match	No results	0.8	530.47	548.504	15.361	5.26531e+07	4	1	98.1	9.9	0.199161	0.0550096	0.877988	0.877988	0.151207	No matches found	DDA for preferred ion	[M+NH4]+1	5.26531e+07	4.2	4.2
	FALSE	N,N'-Ethylenebis(stearamide)	C38 H76 N2 O2	Full match	No results	Full match	No results	0.73	592.591	593.598	15.878	7.54716e+06	6	0			0.702675	0.541643	0.929417	0.929417	0.234631	No matches found	DDA for preferred ion	[M+H]+1	7.54716e+06	4.3	4.3
	FALSE	1,2,3-Thiadiazole-4-carbohydrazide	C3 H4 N4 O S	Full match	No results	Full match	No results	-4.17	144.01	145.017	18.321	1.21624e+08	10	0			0.578988	0.539854	0.849178	0.849178	0.92335	No matches found	DDA for preferred ion	[M+H]+1	1.21624e+08	4	4

## Sheet: Asterina amurusis
Tags	Checked	Name	Formula	Annot. Source: Predicted Compositions	Annot. Source: mzCloud Search	Annot. Source: ChemSpider Search	Annot. Source: MassList Search	Annot. DeltaMass [ppm]	Calc. MW	m/z	RT [min]	Area (Max.)	# ChemSpider Results	# mzCloud Results	mzCloud Best Match	mzCloud Best Match Confidence	Mass Defect: Kendrick MD [C2 F4]	Mass Defect: Kendrick MD [C2 F3 O]	Mass Defect: Kendrick MD [C2 H4]	Mass Defect: Kendrick MD [C3 H6]	Mass Defect: Kendrick MD [C8 H8]	Mass List Match: EFS HRAM Compound Database	MS2	Reference Ion	Area: ST_Amur.raw (F3)	Peak Rating (Max.)	Peak Rating: ST_Amur.raw (F3)
	FALSE	5-Formyl-2-furansulfonic acid	C5 H4 O5 S	Full match	No results	Full match	No results	-4.03	175.977	158.974	0.242	3.20162e+08	1	0			0.22859	0.180769	0.780735	0.780735	0.871373	No matches found	DDA for preferred ion	[M+H-H2O]+1	3.20162e+08	4.6	4.6
	FALSE	Phenyl N-methylphosphorodiamidate	C7 H11 N2 O2 P	Full match	No results	Full match	No results	2.57	186.056	187.064	0.688	1.22801e+07	2	0			0.207494	0.156935	0.848539	0.848539	0.944367	No matches found	DDA for preferred ion	[M+H]+1	1.22801e+07	6.8	6.8
	FALSE	1,2,3-Thiadiazole-4-carbohydrazide	C3 H4 N4 O S	Full match	No results	Full match	No results	-3.64	144.01	145.017	0.697	2.92885e+07	10	0			0.579064	0.53993	0.849254	0.849254	0.923426	No matches found	DDA for preferred ion	[M+H]+1	2.92885e+07	8	8
	FALSE	N,N′-1,3,4-Thiadiazole-2,5-diyldiacetamide	C6 H8 N4 O2 S	Full match	No results	Full match	No results	-2.62	200.036	201.044	0.698	9.30897e+06	28	0			0.048559	0.994201	0.812909	0.812909	0.915937	No matches found	DDA for preferred ion	[M+H]+1	9.30897e+06	4.3	4.3
	FALSE	Choline	C5 H13 N O	Full match	Full match	Partial match	No results	-0.26	103.1	104.107	0.815	2.9434e+08	78	1	99.9	10	0.0752104	0.0471938	0.984565	0.984565	0.0376665	No matches found	DDA for preferred ion	[M+H]+1	2.9434e+08	7.3	7.3
	FALSE	Methyl 4,4,4-trifluoro-3-hydroxy-3-methoxybutanoate	C6 H9 F3 O4	Full match	No results	Full match	No results	0.74	202.045	203.053	0.836	1.34428e+07	3	0			0.0377649	0.982861	0.819836	0.819836	0.923899	No matches found	DDA for preferred ion	[M+H]+1	1.34428e+07	7.9	7.9
	FALSE	2,3-Pentadienedioic acid	C5 H4 O4	Full match	No results	Full match	No results	0.35	128.011	129.018	0.881	3.66865e+07	27	0			0.738988	0.704202	0.868065	0.868065	0.933997	No matches found	DDA for preferred ion	[M+H]+1	3.66865e+07	6.4	6.4
	FALSE	Anilic Acid	C6 H4 O4	Full match	No results	Full match	No results	0.32	140.011	141.018	0.882	2.49798e+08	19	0			0.619747	0.5817	0.854665	0.854665	0.926778	No matches found	DDA for preferred ion	[M+H]+1	2.49798e+08	6.7	6.7
	FALSE	Erythorbic acid	C6 H8 O6	Full match	No results	Full match	No results	0.35	176.032	177.039	0.882	4.0773e+08	44	0			0.282959	0.235124	0.835589	0.835589	0.926254	No matches found	DDA for preferred ion	[M+H]+1	4.0773e+08	6.7	6.7
	FALSE	3-{[2-Methylene-4-oxo-4-(3-sulfopropoxy)butanoyl]oxy}-1-propanesulfonic acid	C11 H18 O10 S2	Full match	No results	Full match	No results	-0.86	374.034	375.041	0.887	3.05186e+07	2	0			0.317132	0.215491	0.616166	0.616166	0.808813	No matches found	DDA for preferred ion	[M+H]+1	3.05186e+07	9.1	9.1
	FALSE	Dipropylene glycol dimethyl ether	C8 H18 O3	Full match	Full match	Partial match	No results	0.05	162.126	185.115	8.392	2.3796e+08	79	1	90.1	87.6	0.514599	0.470543	0.944571	0.944571	0.0280742	No matches found	DDA for preferred ion	[M+Na]+1	2.3796e+08	4	4
	FALSE	DIHYDROXYETHYL LAURAMINE OXIDE	C16 H35 N O3	Full match	No results	Full match	No results	0.78	289.262	290.269	8.928	5.33075e+06	5	0			0.387592	0.308987	0.938925	0.938925	0.0879096	No matches found	DDA for preferred ion	[M+H]+1	5.33075e+06	6.5	6.5
	FALSE	N,N-Bis(2-hydroxyethyl)dodecanamide	C16 H33 N O3	Full match	No results	Full match	No results	0.87	287.246	288.254	9.302	8.65608e+06	21	0			0.391996	0.313939	0.925551	0.925551	0.0734971	No matches found	DDA for preferred ion	[M+H]+1	8.65608e+06	7.1	7.1
	FALSE	DIHYDROXYETHYL LAURAMINE OXIDE	C16 H35 N O3	Full match	No results	Full match	No results	0.99	289.262	290.269	9.627	6.54071e+06	5	0			0.387652	0.309047	0.938986	0.938986	0.0879706	No matches found	DDA for preferred ion	[M+H]+1	6.54071e+06	6.5	6.5
	FALSE	N,N-Bis(2-hydroxyethyl)dodecanamide	C16 H33 N O3	Full match	No results	Full match	No results	0.98	287.246	288.254	9.721	1.14586e+07	21	0			0.392026	0.313969	0.925581	0.925581	0.0735276	No matches found	DDA for preferred ion	[M+H]+1	1.14586e+07	7.4	7.4
	FALSE	DIHYDROXYETHYL LAURAMINE OXIDE	C16 H35 N O3	Full match	No results	Full match	No results	0.99	289.262	290.269	9.921	8.05202e+06	5	0			0.387652	0.309047	0.938986	0.938986	0.0879706	No matches found	DDA for preferred ion	[M+H]+1	8.05202e+06	7.1	7.1
	FALSE	N,N-Bis(2-hydroxyethyl)dodecanamide	C16 H33 N O3	Full match	No results	Full match	No results	0.98	287.246	288.254	10.18	1.20621e+07	21	0			0.392026	0.313969	0.925581	0.925581	0.0735276	No matches found	DDA for preferred ion	[M+H]+1	1.20621e+07	6.8	6.8
	FALSE	3-oxoindane-1-carboxylic acid	C10 H8 O3	Full match	Full match	Partial match	No results	0.38	176.047	177.055	10.238	2.35162e+07	169	2	60.8	8	0.29807	0.25023	0.850834	0.850834	0.941507	No matches found	DDA for preferred ion	[M+H]+1	2.35162e+07	6.1	6.1
	FALSE	2-Hydroxybicyclo[4.2.0]octa-1,3,5-triene-7,8-dione	C8 H4 O3	Full match	No results	Full match	No results	0.38	148.016	149.023	10.239	3.78793e+07	6	0			0.545299	0.505077	0.850823	0.850823	0.927059	No matches found	DDA for preferred ion	[M+H]+1	3.78793e+07	5.3	5.3
	FALSE	1,1′-(Octylimino)dipropan-2-ol	C14 H31 N O2	Full match	No results	Full match	No results	0.48	245.236	246.243	10.278	2.52457e+07	8	0			0.79875	0.732109	0.961764	0.961764	0.0880728	No matches found	DDA for preferred ion	[M+H]+1	2.52457e+07	5.5	5.5
	FALSE	DIHYDROXYETHYL LAURAMINE OXIDE	C16 H35 N O3	Full match	No results	Full match	No results	0.78	289.262	290.269	10.356	1.19694e+07	5	0			0.387592	0.308987	0.938925	0.938925	0.0879096	No matches found	DDA for preferred ion	[M+H]+1	1.19694e+07	6.8	6.8
	FALSE	2,2,6,6-Tetramethyl-1-piperidinol (TEMPO)	C9 H19 N O	Full match	Full match	Full match	No results	0.42	157.147	158.154	10.452	1.84637e+07	232	2	93.7	9.7	0.585201	0.542497	0.971258	0.971258	0.0521966	No matches found	DDA for preferred ion	[M+H]+1	1.84637e+07	5.5	5.5
	FALSE	Triphenylphosphine oxide	C18 H15 O P	Full match	Full match	Full match	No results	0.86	278.086	279.094	10.677	3.70748e+07	7	7	97.9	9.9	0.323013	0.247445	0.775775	0.775775	0.919004	No matches found	DDA for preferred ion	[M+H]+1	3.70748e+07	8	8
	FALSE	DIHYDROXYETHYL LAURAMINE OXIDE	C16 H35 N O3	Full match	No results	Full match	No results	0.78	289.262	290.269	10.682	9.88265e+06	5	0			0.387592	0.308987	0.938925	0.938925	0.0879096	No matches found	DDA for preferred ion	[M+H]+1	9.88265e+06	6.3	6.3
	FALSE	3-(1-Boc-4-piperidyl)-1-propanol	C13 H25 N O3	Full match	No results	Full match	No results	0.69	243.184	226.18	10.705	1.57261e+07	97	0			0.767153	0.701069	0.912069	0.912069	0.0373203	No matches found	DDA for preferred ion	[M+H-H2O]+1	1.57261e+07	6.8	6.8
	FALSE	N,N'-Dicyclohexylurea	C13 H24 N2 O	Full match	Full match	Full match	No results	0.26	224.189	225.196	10.731	1.11186e+08	66	1	98.4	9.9	0.961209	0.900287	0.938589	0.938589	0.0540571	No matches found	DDA for preferred ion	[M+H]+1	1.11186e+08	9.5	9.5
	FALSE	1-Aminocyclododecanecarboxylic acid	C13 H25 N O2	Full match	No results	Full match	No results	0.45	227.189	228.196	10.764	2.39239e+07	76	0			0.931111	0.869375	0.934949	0.934949	0.0519626	No matches found	DDA for preferred ion	[M+H]+1	2.39239e+07	7.7	7.7
	FALSE	1,1′-(Octylimino)dipropan-2-ol	C14 H31 N O2	Full match	No results	Full match	No results	0.67	245.236	246.243	10.766	6.7027e+06	8	0			0.798795	0.732154	0.96181	0.96181	0.0881185	No matches found	DDA for preferred ion	[M+H]+1	6.7027e+06	6.5	6.5
	FALSE	4-Ethylbenzaldehyde	C9 H10 O	Full match	Full match	Not the top hit	No results	0.36	134.073	135.08	10.797	1.84907e+07	156	3	95.4	9.8	0.74096	0.704526	0.923506	0.923506	0.99256	No matches found	DDA for preferred ion	[M+H]+1	1.84907e+07	5	5
	FALSE	Bis(methylbenzylidene)sorbitol	C22 H26 O6	Full match	Full match	Partial match	No results	0.81	386.173	387.181	10.8	9.43508e+07	55	1	99.3	10	0.33594	0.231	0.742045	0.742045	0.940944	No matches found	DDA for preferred ion	[M+H]+1	9.43508e+07	7.8	7.8
	FALSE	Benzophenone	C13 H10 O	Full match	Full match	Full match	Full match	0.43	182.073	183.081	10.815	2.15357e+07	66	3	98.9	9.9	0.264025	0.214548	0.869939	0.869939	0.963715	Single match found	DDA for preferred ion	[M+H]+1	2.15357e+07	7.7	7.7
	FALSE	3-[(2-Hydroxydecyl)oxy]-1,2-propanediol	C13 H28 O4	Full match	No results	Full match	No results	0.42	248.199	271.188	10.919	1.48422e+07	62	0			0.732569	0.665123	0.92172	0.92172	0.0495553	No matches found	DDA for preferred ion	[M+Na]+1	1.48422e+07	8.5	8.5
	FALSE	3-Chloro-2-hydroxypropyl hydrogen phosphonate	C3 H8 Cl O4 P	Full match	No results	Full match	No results	0.04	173.985	174.992	10.971	1.51873e+07	3	0			0.256034	0.208755	0.790607	0.790607	0.880217	No matches found	DDA for preferred ion	[M+H]+1	1.51873e+07	6.3	6.3
	FALSE	(4Z)-1,1,1-Trifluoro-4-hydroxy-4-pentadecen-2-one	C15 H25 F3 O2	Full match	No results	Full match	No results	-3.69	294.18	293.172	11.25	3.42146e+07	2	0			0.256386	0.176445	0.851094	0.851094	0.00261124	No matches found	DDA for preferred ion	[M-H]-1	3.42146e+07	9.1	9.1
	FALSE	2,2′-Oxybis(N,N-dibutylacetamide)	C20 H40 N2 O3	Full match	No results	Full match	No results	0.74	356.304	357.311	11.297	1.08425e+07	16	0			0.763645	0.666822	0.906301	0.906301	0.0898158	No matches found	DDA for preferred ion	[M+H]+1	1.08425e+07	6.3	6.3
	FALSE	2-Amino-1,3,4-octadecanetriol	C18 H39 N O3	Full match	Full match	Full match	No results	0.55	317.293	318.3	11.372	4.01496e+08	13	1	97.2	9.9	0.1403	0.0540781	0.938873	0.938873	0.102295	No matches found	DDA for preferred ion	[M+H]+1	4.01496e+08	9.5	9.5
	FALSE	laurylbetaine	C16 H33 N O2	Full match	No results	Full match	No results	1.06	271.251	272.259	11.375	5.81188e+08	65	0			0.556054	0.482344	0.948532	0.948532	0.0882405	No matches found	DDA for preferred ion	[M+H]+1	5.81188e+08	10	10
	FALSE	Laurixamine	C15 H33 N O	Full match	No results	Full match	No results	0.68	243.256	244.264	11.403	2.19557e+07	10	0			0.839199	0.773096	0.984757	0.984757	0.110046	No matches found	DDA for preferred ion	[M+H]+1	2.19557e+07	7.7	7.7
	FALSE	7-[4-(2-Methyl-2-propanyl)phenyl]-7-oxoheptanoic acid	C17 H24 O3	Full match	No results	Full match	No results	0.82	276.173	277.18	11.42	1.01097e+07	154	0			0.428507	0.353459	0.864392	0.864392	0.00663451	No matches found	DDA for preferred ion	[M+H]+1	1.01097e+07	6.8	6.8
	FALSE	DIHYDROXYETHYL LAURAMINE OXIDE	C16 H35 N O3	Full match	No results	Full match	No results	0.57	289.262	290.269	11.461	5.3689e+08	5	0			0.387531	0.308927	0.938864	0.938864	0.0878486	No matches found	DDA for preferred ion	[M+H]+1	5.3689e+08	9.5	9.5
	FALSE	N,N-Bis(2-hydroxyethyl)dodecanamide	C16 H33 N O3	Full match	No results	Full match	No results	0.66	287.246	288.254	11.47	1.2422e+08	21	0			0.391935	0.313878	0.92549	0.92549	0.0734361	No matches found	DDA for preferred ion	[M+H]+1	1.2422e+08	8.4	8.4
	FALSE	Lauryldimethylamine oxide	C14 H31 N O	Full match	No results	Full match	No results	0.1	229.241	230.248	11.473	1.42528e+09	23	0			0.962678	0.900383	0.984614	0.984614	0.102684	No matches found	DDA for preferred ion	[M+H]+1	1.42528e+09	10	10
	FALSE	Bis(4-ethylbenzylidene)sorbitol	C24 H30 O6	Full match	Full match	Partial match	Full match	0.82	414.205	415.212	11.478	3.04699e+07	43	2	99.1	10	0.0887238	0.976167	0.74207	0.74207	0.955406	Single match found	DDA for preferred ion	[M+H]+1	3.04699e+07	6.4	6.4
	FALSE	Tridecylamine	C13 H29 N	Full match	No results	Full match	No results	0.6	199.23	200.237	11.507	1.79262e+07	24	0			0.250417	0.196278	0.00765663	0.00765663	0.11027	No matches found	DDA for preferred ion	[M+H]+1	1.79262e+07	6.6	6.6
	FALSE	Dodecylamine	C12 H27 N	Full match	Full match	Partial match	No results	0.21	185.214	186.222	11.55	7.18793e+07	32	4	99	9.9	0.373956	0.323626	0.00757497	0.00757497	0.10297	No matches found	DDA for preferred ion	[M+H]+1	7.18793e+07	9.7	9.7
	FALSE	2-(Bis(2-hydroxyethyl)amino)ethyl laurate	C18 H37 N O4	Full match	No results	Full match	No results	0.66	331.272	332.28	11.6	6.8498e+06	14	0			0.980702	0.890681	0.902575	0.902575	0.0731966	No matches found	DDA for preferred ion	[M+H]+1	6.8498e+06	4.9	4.9
	FALSE	(2-Octyl-1,3-dithiolan-4-yl)methanol	C12 H24 O S2	Full match	No results	Full match	No results	-1	248.127	231.123	11.614	2.82796e+07	3	0			0.661034	0.593608	0.849548	0.849548	0.977346	No matches found	DDA for preferred ion	[M+H-H2O]+1	2.82796e+07	5.5	5.5
	FALSE	spisulosine	C18 H39 N O	Full match	No results	Full match	No results	0.9	285.303	286.311	11.698	2.52862e+07	15	0			0.46843	0.390901	0.984849	0.984849	0.131795	No matches found	DDA for preferred ion	[M+H]+1	2.52862e+07	9.3	9.3
	FALSE	Shogaol	C17 H24 O3	Full match	No results	Full match	No results	0.94	276.173	294.207	11.748	8.90288e+06	154	0			0.428539	0.353491	0.864425	0.864425	0.00666755	No matches found	DDA for preferred ion	[M+NH4]+1	8.90288e+06	5.4	5.4
	FALSE	Benzenebutanoic acid,4-octyl-g-oxo-	C18 H26 O3	Full match	No results	Full match	No results	1.03	290.188	291.196	11.973	1.43909e+07	134	0			0.304959	0.226103	0.864465	0.864465	0.0139269	No matches found	DDA for preferred ion	[M+H]+1	1.43909e+07	7.4	7.4
	FALSE	2-Benzylcyclohexane-1,3-dione	C13 H14 O2	Full match	No results	Full match	No results	0.77	202.1	203.107	11.998	8.37673e+06	396	0			0.0913198	0.0364007	0.873868	0.873868	0.977959	No matches found	DDA for preferred ion	[M+H]+1	8.37673e+06	7.1	7.1
	FALSE	N,N-Bis(2-hydroxyethyl)dodecanamide	C16 H33 N O3	Full match	No results	Full match	No results	0.76	287.246	288.254	12.01	7.29047e+07	21	0			0.391965	0.313908	0.92552	0.92552	0.0734666	No matches found	DDA for preferred ion	[M+H]+1	7.29047e+07	8.4	8.4
	FALSE	3,5-di-tert-Butyl-4-hydroxybenzaldehyde	C15 H22 O2	Full match	Full match	Partial match	No results	0.89	234.162	235.169	12.011	1.0508e+07	377	9	97.4	60	0.835373	0.771742	0.900719	0.900719	0.0213241	No matches found	DDA for preferred ion	[M+H]+1	1.0508e+07	5.8	5.8
	FALSE	Dodecylethanol amide	C14 H29 N O2	Full match	No results	Full match	No results	0.65	243.22	244.227	12.021	1.12143e+07	58	0			0.803168	0.737075	0.948405	0.948405	0.0736756	No matches found	DDA for preferred ion	[M+H]+1	1.12143e+07	7.4	7.4
	FALSE	Safingol	C18 H39 N O2	Full match	No results	Full match	No results	0.82	301.298	302.306	12.092	7.78371e+06	10	0			0.304396	0.222521	0.961893	0.961893	0.117076	No matches found	DDA for preferred ion	[M+H]+1	7.78371e+06	7.1	7.1
	FALSE	2,5-Bis(hydroxymethyl)furan	C6 H8 O3	Full match	No results	Full match	No results	0.28	128.047	129.055	12.283	1.71567e+07	245	0			0.775004	0.740208	0.904401	0.904401	0.970352	No matches found	DDA for preferred ion	[M+H]+1	1.71567e+07	6.6	6.6
	FALSE	Dibutyl hexanedioate	C14 H26 O4	Full match	Full match	Partial match	No results	0.72	258.183	259.191	12.284	1.63201e+08	161	3	94.1	82.2	0.617789	0.54763	0.895005	0.895005	0.0279818	No matches found	DDA for preferred ion	[M+H]+1	1.63201e+08	9.5	9.5
	FALSE	Ethyl (4-oxocyclohexyl)acetate	C10 H16 O3	Full match	No results	Full match	No results	0.65	184.11	185.117	12.284	4.13612e+07	620	0			0.280605	0.230575	0.904484	0.904484	0.99931	No matches found	DDA for preferred ion	[M+H]+1	4.13612e+07	9.1	9.1
	FALSE	2-Hydroxybicyclo[4.2.0]octa-1,3,5-triene-7,8-dione	C8 H4 O3	Full match	No results	Full match	No results	0.58	148.016	149.023	12.35	1.37892e+08	6	0			0.545329	0.505107	0.850854	0.850854	0.927089	No matches found	DDA for preferred ion	[M+H]+1	1.37892e+08	9.5	9.5
	FALSE	Dibutyl phthalate	C16 H22 O4	Full match	Full match	Full match	Full match	0.75	278.152	279.159	12.35	2.3948e+08	248	5	99.5	10	0.388086	0.312501	0.841429	0.841429	0.984691	Multiple matches found	DDA for preferred ion	[M+H]+1	2.3948e+08	10	10
	FALSE	Ethyl 1-benzofuran-3-ylacetate	C12 H12 O3	Full match	No results	Full match	No results	0.68	204.079	205.086	12.35	1.0944e+08	460	0			0.0509005	0.995444	0.850906	0.850906	0.956017	No matches found	DDA for preferred ion	[M+H]+1	1.0944e+08	7.8	7.8
	FALSE	2-{1-[2-Hydroxy-2-(3-nitrophenyl)ethyl]-1,2,3,6-tetrahydro-4-pyridinyl}-4H-1,3,4-thiadiazin-5(6H)-one	C16 H18 N4 O4 S	Full match	No results	Full match	No results	-0.67	362.105	363.112	12.354	9.76618e+06	14	0			0.506484	0.408084	0.700301	0.700301	0.886802	No matches found	DDA for preferred ion	[M+H]+1	9.76618e+06	6.3	6.3
	FALSE	Tributyl citrate	C18 H32 O7	Full match	Full match	Full match	No results	1.16	360.215	361.222	12.423	2.46341e+07	9	2	97	9.8	0.635848	0.537962	0.813	0.813	0.998529	No matches found	DDA for preferred ion	[M+H]+1	2.46341e+07	9.3	9.3
	FALSE	Lauramine	C12 H25 N O	Full match	No results	Full match	No results	0.64	199.194	200.201	12.551	4.98663e+07	90	0			0.214402	0.160272	0.97132	0.97132	0.073915	No matches found	DDA for preferred ion	[M+H]+1	4.98663e+07	9.1	9.1
	FALSE	1,1,1-Trifluoro-3-(4-piperidinylmethyl)-2-hexanone	C12 H20 F3 N O	Full match	No results	Full match	No results	-2.11	251.149	250.142	12.606	6.75773e+06	4	0			0.653558	0.58531	0.868732	0.868732	0.998086	No matches found	DDA for preferred ion	[M-H]-1	6.75773e+06	6.5	6.5
	FALSE	Dimantine	C20 H43 N	Full match	No results	Full match	No results	1.15	297.34	298.347	12.65	6.51829e+06	14	0			0.385295	0.304495	0.00787769	0.00787769	0.161023	No matches found	DDA for preferred ion	[M+H]+1	6.51829e+06	5.4	5.4
	FALSE	(2Z,5E)-2,5-Octadiene	C8 H14	Full match	No results	Full match	No results	0.64	110.11	111.117	12.683	7.70163e+06	145	0			0.0154878	0.985566	0.986671	0.986671	0.043383	No matches found	DDA for preferred ion	[M+H]+1	7.70163e+06	7.6	7.6
	FALSE	ethylhexyl methacrylate	C12 H22 O2	Full match	No results	Full match	No results	0.59	198.162	199.169	12.686	9.53923e+06	656	0			0.193006	0.139157	0.940826	0.940826	0.0428889	No matches found	DDA for preferred ion	[M+H]+1	9.53923e+06	6.5	6.5
	FALSE	14-[4-(1,1,3,3-tetramethylbutyl)phenoxy]-3,6,9,12-tetraoxatetradecan-1-ol	C24 H42 O6	Full match	No results	Full match	No results	1.19	426.299	449.288	12.859	1.17509e+07	10	0			0.0626161	0.946773	0.822634	0.822634	0.042199	No matches found	DDA for preferred ion	[M+Na]+1	1.17509e+07	7.4	7.4
	FALSE	1,2,3-Trifluoro-5-[4-(4-propylcyclohexyl)butyl]benzene	C19 H27 F3	Full match	No results	Full match	No results	-4.76	312.205	311.198	12.941	8.4262e+06	33	0			0.102693	0.0178536	0.856388	0.856388	0.017189	No matches found	DDA for preferred ion	[M-H]-1	8.4262e+06	7.1	7.1
	FALSE	2-[(2-Aminoethyl)amino]dodecanoic acid	C14 H30 N2 O2	Full match	No results	Full match	No results	1.43	258.231	259.238	12.991	1.50828e+07	19	0			0.665115	0.594943	0.942752	0.942752	0.0757538	No matches found	DDA for preferred ion	[M+H]+1	1.50828e+07	6.8	6.8
	FALSE	Tridecanamide	C13 H27 N O	Full match	No results	Full match	No results	0.7	213.209	214.217	13.032	2.31126e+07	64	0			0.0908021	0.032864	0.971341	0.971341	0.0811545	No matches found	DDA for preferred ion	[M+H]+1	2.31126e+07	7.7	7.7
	FALSE	2,3-dihydroxypropyl 12-methyltridecanoate	C17 H34 O4	Full match	Full match	Partial match	No results	0.94	302.246	325.235	13.343	1.6611e+07	27	1	90.2	87.9	0.242647	0.160514	0.908502	0.908502	0.0641739	No matches found	DDA for preferred ion	[M+Na]+1	1.6611e+07	5.2	5.2
	FALSE	LINOLEYL BETAINE	C22 H41 N O2	Full match	No results	Full match	No results	0.98	351.314	352.321	13.398	9.7456e+06	23	0			0.823149	0.727682	0.921792	0.921792	0.102736	No matches found	DDA for preferred ion	[M+H]+1	9.7456e+06	5.2	5.2
	FALSE	(2E,4E)-N-Isobutyl-2,4-octadecadienamide	C22 H41 N O	Full match	No results	Full match	No results	1.24	335.319	336.327	13.431	8.59018e+06	20	0			0.987243	0.896123	0.944809	0.944809	0.117515	No matches found	DDA for preferred ion	[M+H]+1	8.59018e+06	6.5	6.5
	FALSE	Valeric acid	C5 H10 O2	Full match	No results	Full match	No results	0.14	102.068	103.075	13.754	7.75736e+06	161	0			0.0538677	0.0261315	0.954124	0.954124	0.00669374	No matches found	DDA for preferred ion	[M+H]+1	7.75736e+06	4.3	4.3
	FALSE	L-α-PALMITIN	C19 H38 O4	Full match	No results	Full match	No results	0.58	330.277	353.266	13.761	7.85877e+08	32	0			0.995315	0.905564	0.908409	0.908409	0.0785181	No matches found	DDA for preferred ion	[M+Na]+1	7.85877e+08	8.9	8.9
	FALSE	N-[1-Hydroxy-2-(hydroxymethyl)-2-butanyl]-9-octadecenamide	C23 H45 N O3	Full match	No results	Full match	No results	1	383.34	384.348	13.931	2.99171e+07	16	0			0.531164	0.426994	0.912283	0.912283	0.109722	No matches found	DDA for preferred ion	[M+H]+1	2.99171e+07	6.4	6.4
	FALSE	2-Amino-2-methyl-11-dodecenoic acid	C13 H25 N O2	Full match	No results	Full match	No results	0.58	227.189	228.196	13.933	1.32386e+08	76	0			0.931142	0.869405	0.93498	0.93498	0.0519931	No matches found	DDA for preferred ion	[M+H]+1	1.32386e+08	5.1	5.1
	FALSE	Stearamide	C18 H37 N O	Full match	Full match	Partial match	No results	1.03	283.288	284.295	13.962	3.75073e+07	41	1	98.1	9.9	0.472842	0.39586	0.971482	0.971482	0.11739	No matches found	DDA for preferred ion	[M+H]+1	3.75073e+07	8.6	8.6
	FALSE	Diisobutylphthalate	C16 H22 O4	Full match	Full match	Partial match	Full match	0.76	278.152	279.159	14.041	6.42157e+07	249	5	98.4	9.9	0.388089	0.312504	0.841432	0.841432	0.984694	Multiple matches found	DDA for preferred ion	[M+H]+1	6.42157e+07	7	7
	FALSE	Bis(2-ethylhexyl) phthalate	C24 H38 O4	Full match	Full match	Not the top hit	Full match	0.55	390.277	391.284	14.042	8.05995e+08	68	9	99.6	70.2	0.39913	0.293075	0.841434	0.841434	0.0424461	Single match found	DDA for preferred ion	[M+H]+1	8.05995e+08	10	10
	FALSE	Pyrrolidine, 1-(1-oxo-11-octadecenyl)-	C22 H41 N O	Full match	No results	Full match	No results	0.88	335.319	336.326	14.175	1.35284e+07	20	0			0.987122	0.896002	0.944687	0.944687	0.117393	No matches found	DDA for preferred ion	[M+H]+1	1.35284e+07	6.3	6.3
	FALSE	Erucamide	C22 H43 N O	Full match	Full match	Full match	No results	0.52	337.335	338.342	14.352	6.96041e+08	25	1	93.3	94.6	0.982626	0.890958	0.957968	0.957968	0.131712	No matches found	DDA for preferred ion	[M+H]+1	6.96041e+08	9.5	9.5
	FALSE	Diisodecyl phthalate	C28 H46 O4	Full match	Full match	Full match	No results	0.92	446.34	447.347	14.502	3.13344e+08	41	1	84.4	9.2	0.904845	0.783555	0.84163	0.84163	0.0715179	No matches found	DDA for preferred ion	[M+H]+1	3.13344e+08	8.4	8.4
	FALSE	N,N′-ETHYLENEBISPALMITAMIDE	C34 H68 N2 O2	Full match	No results	Full match	No results	0.56	536.528	537.536	15.155	1.83316e+07	9	0			0.197025	0.0512273	0.929285	0.929285	0.205624	No matches found	DDA for preferred ion	[M+H]+1	1.83316e+07	5	5
	FALSE	Octadecyl 3-(3,5-di-tert-butyl-4-hydroxyphenyl)propionate	C35 H62 O3	Full match	Full match	Full match	No results	0.91	530.47	548.504	15.329	8.41846e+07	4	1	98.3	9.9	0.199221	0.0550699	0.878049	0.878049	0.151268	No matches found	DDA for preferred ion	[M+NH4]+1	8.41846e+07	4.6	4.6
	FALSE	N,N′-1,12-Dodecanediyldidodecanamide	C36 H72 N2 O2	Full match	No results	Full match	No results	0.63	564.56	565.567	15.487	2.74326e+07	4	0			0.94984	0.796425	0.929342	0.929342	0.220118	No matches found	DDA for preferred ion	[M+H]+1	2.74326e+07	6.1	6.1
	FALSE	3-Hydroxy-5-trifluoromethylthiophene-2-carboxylic acid	C6 H3 F3 O3 S	Full match	No results	Full match	No results	3.91	211.976	194.973	18.362	1.84574e+08	1	0			0.869969	0.812366	0.739632	0.739632	0.84881	No matches found	DDA for preferred ion	[M+H-H2O]+1	1.84574e+08	4	4
	FALSE	3-(Dodecylsulfanyl)-1,1,1-trifluoroacetone	C15 H27 F3 O S	Full match	No results	Full match	No results	-3.9	312.172	311.165	18.548	3.04661e+07	3	0			0.070273	0.985443	0.823679	0.823679	0.984463	No matches found	DDA for preferred ion	[M-H]-1	3.04661e+07	6.4	6.4
